# Supplementary material for: Association of sugar consumption with risk of depression and anxiety: a systematic review and meta-analysis
Source: Front Nutr. 2024 Oct 16;11:1472612. doi: 10.3389/fnut.2024.1472612 (PMC11522855; doi:10.3389/fnut.2024.1472612)
Supplement: Supplementary file 5 [file Table_2.xlsx]

## Sheet: Sheet1
Supplementary Table 2 Literature Screening Table
	Title	Author	Inclusion	Reasons For Exclusion	source
1	Intake of sweet foods and counts of cariogenic microorganisms in relation to body mass index and psychometric variables in women	Barkeling, B., Y. Linné, A. K. Lindroos, D. Birkhed, P. Rooth and S. R?ssner	NO	1	databases
2	Metabolic and behavioral effects of a high-sucrose diet during weight loss	Surwit, R. S., M. N. Feinglos, C. C. McCaskill, S. L. Clay, M. A. Babyak, B. S. Brownlow, C. S. Plaisted and P. H. Lin	NO	1	databases
3	Eating Behaviors, Depressive Symptoms and Lifestyle in University Students in Poland	Suwalska, J., K. Kolasińska, D. ?ojko and P. Bogdański	NO	1	databases
4	The relationship of food addiction with carbohydrate intake and stress in adolescents	Tosun, M., B. A. Ers?z and N. Ersoy	NO	1	databases
5	Eating habits in relations to anxiety symptoms among apparently healthy adults. A pattern analysis from the ATTICA Study	Yannakoulia, M., D. B. Panagiotakos, C. Pitsavos, E. Tsetsekou, E. Fappa, C. Papageorgiou and C. Stefanadis	NO	1	databases
6	Race/ethnicity moderates associations between depressive symptoms and diet composition among U.S. adults	Vrany, E. A., B. M. Polanka, L. Hsueh, F. Hill-Briggs and J. C. Stewart	NO	1	databases
7	Examining the Role of Anxiety and Depression in Dietary Choices among College Students	Keck, M. M., H. Vivier, J. E. Cassisi, R. D. Dvorak, M. E. Dunn, S. M. Neer and E. J. Ross	NO	1	databases
8	A population-based study of macronutrient intake according to mental health status with a focus on pure and comorbid anxiety and eating disorders	Kose, J., I. Paz Graniel, S. Péneau, C. Julia, S. Hercberg, P. Galan, M. Touvier and V. A. Andreeva	NO	1	databases
9	Food consumption frequency and perceived stress and depressive symptoms among students in three European countries	Mikolajczyk, R. T., W. El Ansari and A. E. Maxwell	NO	1	databases
10	Food Consumption Frequency, Perceived Stress, and Depressive Symptoms Among Female University Students in Dubai, United Arab Emirates	Mohamad, O., H. Al Sabbah, L. Smail, E. W. Hermena and R. Al Ghali	NO	1	databases
11	The Relationship between Adherence to the Mediterranean Diet, Intake of Specific Foods and Depression in an Adult Population (45-75 Years) in Primary Health Care. A Cross-Sectional Descriptive Study	Oliván-Blázquez, B., A. Aguilar-Latorre, E. Motrico, I. Gómez-Gómez, E. Zabaleta-Del-Olmo, S. Couso-Viana, A. Clavería, J. A. Maderuelo-Fernandez, J. I. Recio-Rodríguez, P. Moreno-Peral, M. Casajuana-Closas, T. López-Jiménez, B. Bolíbar, J. Llobera, C. Sarasa-Bosque, ?. Sanchez-Perez, J. Bellón and R. Magallón-Botaya	NO	1	databases
12	Dose-response associations between modifiable lifestyle behaviours and anxiety, depression and psychological distress symptoms in early adolescence	Smout, S., L. A. Gardner, N. Newton and K. E. Champion	NO	1	databases
13	Short-term effects of glucose and sucrose on cognitive performance and mood in elderly people	van der Zwaluw, N. L., O. van de Rest, R. P. Kessels and L. C. de Groot	NO	1	databases
14	Loneliness, social integration and consumption of sugar-containing beverages: Testing the social baseline theory	Henriksen, R. E., T. Torsheim and F. Thuen	NO	1	databases
15	Dietary behaviour, psychological well-being and mental distress among adolescents in Korea	Hong, S. A. and K. Peltzer	NO	1	databases
16	The relationship between lifestyle factors and clinical symptoms of bipolar disorder patients in a Chinese population	Huang, J., C. M. Yuan, X. R. Xu, Y. Wang, W. Hong, Z. W. Wang, Y. S. Su, Y. Y. Hu, L. Cao, Y. Wang, J. Chen and Y. R. Fang	NO	1	databases
17	Is consumption of fast-food and carbonated soft drink associated with anxiety-induced sleep disturbance among adolescents? A population-based study	Khan, A. and R. Uddin	NO	1	databases
18	A healthy eating score is inversely associated with depression in older adults: results from the Chilean National Health Survey 2016-2017	Lanuza, F., F. Petermann-Rocha, C. Celis-Morales, Y. Concha-Cisternas, G. Nazar, C. Troncoso-Pantoja, N. Lassere-Laso, M. Adela Martinez-Sanguinetti, S. Parra-Soto, R. Zamora-Ros, C. Andres-Lacueva and T. Merono	NO	1	databases
19	Sweet preferences and analgesia during childhood: effects of family history of alcoholism and depression	Mennella, J. A., M. Y. Pepino, S. M. Lehmann-Castor and L. M. Yourshaw	NO	1	databases
20	Food groups and fatty acids associated with self-reported depression: An analysis from the Australian National Nutrition and Health Surveys	Meyer, B. J., N. Kolanu, D. A. Griffiths, B. Grounds, P. R. C. Howe and I. A. Kreis	NO	1	databases
21	Stress, emotional eating behaviour and dietary patterns in children	Michels, N., I. Sioen, C. Braet, G. Eiben, A. Hebestreit, I. Huybrechts, B. Vanaelst, K. Vyncke and S. De Henauw	NO	1	databases
22	Consumption of sugar-sweetened beverages, juice, artificially-sweetened soda and bottled water: An Australian population study	Miller, C., K. Ettridge, M. Wakefield, S. Pettigrew, J. Coveney, D. Roder, S. Durkin, G. Wittert, J. Martin and J. Dono	NO	1	databases
23	Soft drink and sweet food consumption and suicidal behaviours among Chinese adolescents	Pan, X., C. Zhang and Z. Shi	NO	1	databases
24	Anxiety symptoms and emotional eating are independently associated with sweet craving in young adults	Penaforte, F. R. O., M. C. S. Minelli, L. R. Anastácio and C. C. Japur	NO	1	databases
25	Gender, age, geographical area, food neophobia and their relationships with the adherence to the mediterranean diet: New insights from a large population cross-sectional study	Predieri, S., F. Sinesio, E. Monteleone, S. Spinelli, M. Cianciabella, G. M. Daniele, C. Dinnella, F. Gasperi, I. Endrizzi, L. Torri, T. G. Toschi, A. Bendini, E. Pagliarini, C. Cattaneo, R. Di Monaco, P. Vitaglione, N. Condelli and M. Laureati	NO	1	databases
26	Do patterns of nutrient intake predict self-reported anxiety, depression and psychological distress in adults? SEPAHAN study	Salehi-Abargouei, A., A. Esmaillzadeh, L. Azadbakht, A. H. Keshteli, H. Afshar, A. Feizi, C. Feinle-Bisset and P. Adibi	NO	1	databases
27	Sweets, chocolate, and atypical depressive traits	Schuman, M., M. J. Gitlin and L. Fairbanks	NO	1	databases
28	Psychological distress and unhealthy dietary behaviours among adolescents aged 12-15 years in nine South-East Asian countries: A secondary analysis of the Global School-Based Health Survey data	Shawon, M. S. R., E. Jahan, R. R. Rouf and F. B. Hossain	NO	1	databases
29	The burden of psychological distress and unhealthy dietary behaviours among 222,401 school-going adolescents from 61 countries	Shawon, M. S. R., R. R. Rouf, E. Jahan, F. B. Hossain, S. Mahmood, R. D. Gupta, M. I. Islam, G. M. Al Kibria and S. Islam	NO	1	databases
30	Snacking habit, mental health, and cognitive performance	Smith, A. P.	NO	1	databases
31	Energy drinks, caffeine, junk food, breakfast, depression and academic attainment of secondary school students	Smith, A. P. and G. Richards	NO	1	databases
32	Energy, tiredness, and tension effects of a sugar snack versus moderate exercise	Thayer, R. E.	NO	1	databases
33	ENERGY DRINK CONSUMPTION IS ASSOCIATED WITH ANXIETY IN AUSTRALIAN YOUNG ADULT MALES	Trapp, G. S. A., K. Allen, T. A. O'Sullivan, M. Robinson, P. Jacoby and W. H. Oddy	NO	1	databases
34	Frequency of fruit consumption and savoury snacking predict psychological health; selective mediation via cognitive failures	Tuck, N. J., C. V. Farrow and J. M. Thomas	NO	1	databases
35	Study on the relationship of depression, anxiety, lifestyle and eating habits with the severity of reflux esophagitis	Wang, R., J. Wang and S. Hu	NO	1	databases
36	Eating pattern and psychological symptoms: A cross-sectional study based on a national large sample of Chinese adolescents	Xu, H., Y. Sun, Y. Wan, S. Zhang, H. Xu, R. Yang, W. Wang, H. Zeng, S. Xu, J. Hao and F. Tao	NO	1	databases
37	Interaction effects of co-consumption of fast food and sugar-sweetened beverages on psychological symptoms: Evidence from a nationwide survey among Chinese adolescents	Xu, H., X. Wu, Y. Wan, S. Zhang, R. Yang, W. Wang, H. Zeng, M. Geng, L. Dou, G. Zhang, H. Xu and F. Tao	NO	1	databases
38	Daily intake of soft drinks is associated with symptoms of anxiety and depression in Chinese adolescents	Zhang, X., X. Huang, Y. Xiao, D. Jing, Y. Huang, L. Chen, D. Luo, X. Chen and M. Shen	NO	1	databases
39	Anxiety and gastrointestinal symptoms related to covid-19 during italian lockdown	Abenavoli, L., P. Cinaglia, G. Lombardo, E. Boffoli, M. Scida, A. C. Procopio, T. Larussa, L. Boccuto, C. Zanza, Y. Longhitano, S. Fagoonee and F. Luzza	NO	1	databases
40	Dopamine polymorphisms and depressive symptoms predict foods intake. Results from a nationally representative sample	Agurs-Collins, T. and B. F. Fuemmeler	NO	1	databases
41	Impact of fast food on depression in the adolescent population	Aishwarya Reddy, B., K. G. Mohanraj and B. Nivethigaa	NO	1	databases
42	Sweet taste sensitivity is influenced by 5-HTTLPR genotype and affected in seasonal affective disorder	Andersen, S. B., B. McMahon, M. K. Madsen, G. M. Knudsen, K. K. Holst, P. M?ller and I. Hageman	NO	1	databases
43	Anderson, E. M. (2017). The Effect of Gonadal Hormones on Responding for a Sucrose Reward: Influence of Dopamine.		NO	1	databases
44	Mitigation of the effects of emotional eating on sweets consumption by treatment-associated self-regulatory skills usage in emerging adult and middle-age women with obesity	Annesi, J. J. and P. H. Johnson	NO	1	databases
45	A double-blind placebo-controlled glucose challenge in bulimia nervosa: Psychological effects	Blouin, A. G., J. Blouin, T. Bushnik, J. Braaten, C. Goldstein and G. Sarwar	NO	1	databases
46	Metabolic, affective and neurocognitive characterization of metabolic syndrome patients with and without food addiction. Implications for weight progression	Camacho-Barcia, L., L. Munguía, I. Lucas, R. de la Torre, J. Salas-Salvadó, X. Pintó, D. Corella, R. Granero, S. Jiménez-Murcia, I. González-Monje, V. Esteve-Luque, A. Cuenca-Royo, C. Gómez-Martínez, I. Paz-Graniel, L. Forcano and F. Fernández-Aranda	NO	1	databases
47	Alimentary conducts, body attitudes and psychopathology in morbid obesity	Delgado Calvete, C., M. J. Morales Gorría, I. Maruri Chimeno, C. Rodríguez Del Toro, J. L. Benavente Martín and S. Nú?ez Bahamonte	NO	1	databases
48	Attentional Conflict Moderates the Association Between Anxiety and Emotional Eating Behavior: An ERP Study	Denke, G., E. Rawls and C. Lamm	NO	1	databases
49	Inflammatory dysregulation in women with an eating disorder: Relationships with altered emotional reactivity	Diaz-Marsa, M., K. MacDowell, A. de laTorre-Luque, J. R. Caso, M. Faya, S. Gutierrez, M. Soto, A. Pemau, P. Diaz-Carracedo, A. Carrasco-Diaz, J. C. Leza, M. Graell and J. L. Carrasco	NO	1	databases
50	Unipolar depression does not moderate responses to the Sweet Taste Test	Dichter, G. S., M. J. Smoski, A. B. Kampov-Polevoy, R. Gallop and J. C. Garbutt	NO	1	databases
51	Community resource utilization, psychosocial health, and sociodemographic factors associated with diet and physical activity among low-income obese Latino immigrants	Drieling, R. L., L. Goldman Rosas, J. Ma and R. S. Stafford	NO	1	databases
52	Causal relationships between dietary habits and five major mental disorders: A two-sample Mendelian randomization study	Du, Z., S. Guo, Y. Sun, Q. Zhou, Y. Jiang, Y. Shen, H. Zhu, Z. Zhou and H. Zhou	NO	1	databases
53	Food and mental health: relationship between food and perceived stress and depressive symptoms among university students in the United Kingdom	El Ansari, W., H. Adetunji and R. Oskrochi	NO	1	databases
54	Trait anxiety is associated with amygdala expectation and caloric taste receipt response across eating disorders	Frank, G. K. W., M. E. Shott, T. Pryor, S. Swindle, T. Nguyen and J. Stoddard	NO	1	databases
55	Association Between Consumption of Sugar- Sweetened Beverages and 100% Fruit Juice With Poor Mental Health Among US Adults in 11 US States and the District of Columbia	Freije, S. L., C. C. Senter, A. D. Avery, S. E. Hawes and J. C. Jones-Smith	NO	1	databases
56	High glycemic index diet as a risk factor for depression: analyses from the Women's Health Initiative	Gangwisch, J. E., L. Hale, L. Garcia, D. Malaspina, M. G. Opler, M. E. Payne, R. C. Rossom and D. Lane	NO	1	databases
57	Associations between dietary habits, emotional state and subjective oral symptoms in 62,276 South Korean adolescents	Han, J. Y., J. S. Lee, J. H. Lee, M. H. Jin and S. H. Kim	NO	1	databases
58	Sex differences in coping and depression among young adults	H?nninen, V. and H. Aro	NO	1	databases
59	Diet quality is associated with mental health, social support, and neighborhood factors among Veterans	Hoerster, K. D., S. Wilson, K. M. Nelson, G. E. Reiber and R. M. Masheb	NO	1	databases
60	The relationship of affective state to dietary preference: winter depression and light therapy as a model	Kr?uchi, K., A. Wirz-Justice and P. Graw	NO	1	databases
61	High intake of sweets late in the day predicts a rapid and persistent response to light therapy in winter depression	Kr?uchi, K., A. Wirz-Justice and P. Graw	NO	1	databases
62	Carbohydrate malabsorption syndromes and early signs of mental depression in females	Ledochowski, M., B. Widner, B. Sperner-Unterweger, T. Propst, W. Vogel and D. Fuchs	NO	1	databases
63	The Association of Soft Drink Consumption and the 24-Hour Movement Guidelines with Suicidality among Adolescents of the United States	Liu, B. P., C. X. Jia and S. X. Li	NO	1	databases
64	Lifestyle Behavior and Mental Health in Early Adolescence	Loewen, O. K., K. Maximova, J. P. Ekwaru, E. L. Faught, M. Asbridge, A. Ohinmaa and P. J. Veugelers	NO	1	databases
65	Diet quality and eating patterns in euthymic bipolar patients	?ojko, D., M. Stelmach-Mardas and A. Suwalska	NO	1	databases
66	Association of Obesity with Depressive Symptomatology, Eating Habits, Interleukin-8 and Cortisol in a Young Population	Lopez-Pulido, E. I., S. Ramirez-De Los Santos, G. D. Gonzalez-Sanchez, J. S. Becerra-Ruiz, M. E. Rivas-Delgado, J. Becerra-Hurtado, M. L. Ramirez-de los Santos, C. C. Alonso-Sanchez, N. Gonzalez-Silva and J. M. Guzman-Flores	NO	1	databases
67	Restraint, disinhibition, hunger and negative affect eating	Lowe, M. R. and B. Maycock	NO	1	databases
68	Association of Changes in Neural Targets and Dietary Outcomes among Patients with Comorbid Obesity and Depression: Post hoc Analysis of ENGAGE-2 Mechanistic Clinical Trial	Lv, N., H. Hallihan, L. Xiao, L. M. Williams, O. A. Ajilore and J. Ma	NO	1	databases
69	Eating dependence and weight gain; no human evidence for a ‘sugar-addiction’ model of overweight	Markus, C. R., P. J. Rogers, F. Brouns and R. Schepers	NO	1	databases
70	Everyday eating experiences of chocolate and non-chocolate snacks impact postprandial anxiety, energy and emotional states	Martin, F. P., N. Antille, S. Rezzi and S. Kochhar	NO	1	databases
71	Associations between dietary consumption and sleep quality in young Japanese males	Matsunaga, T., K. Nishikawa, T. Adachi and K. Yasuda	NO	1	databases
72	The effect of unhealthy food and liking on stress reactivity	McKay, N., J. Przybysz, A. Cavanaugh, E. Horvatits, N. Giorgianni and K. Czajka	NO	1	databases
73	Abnormalities in weight status, eating attitudes, and eating behaviors among urban high school students: Correlations with self-esteem and anxiety	Pastore, D. R., M. Fisher and S. B. Friedman	NO	1	databases
74	The Relationship Between Food Craving, Appetite-Related Hormones and Clinical Parameters in Bipolar Disorder	Platzer, M., F. T. Fellendorf, S. A. Bengesser, A. Birner, N. Dalkner, C. Hamm, M. Lenger, A. Maget, R. Pilz, R. Queissner, B. Reininghaus, A. Reiter, H. Mangge, S. Zelzer, H.-P. Kapfhammer and E. Z. Reininghaus	NO	1	databases
75	Just not knowing can make life sweeter (and saltier): Reward uncertainty alters the sensory experience and consumption of palatable food and drinks	Rauwolf, P., S. K. Millard, N. Wong, A. Witt, T. J. Davies, A. M. Cahill, G. J. Madden, J. A. Parkinson and R. D. Rogers	NO	1	databases
76	Patterns of eating behavior in people with severe obesity seeking weight loss treatment: An exploratory study	Romain, A. J., A. Avignon, V. Macioce, C. Boegner, A. Attalin and S. A	NO	1	databases
77	A sequential behavioral analysis of craving sweets in obese women	Schlundt, D. G., K. L. Virts, T. Sbrocco, J. Pope-Cordle and J. O. Hill	NO	1	databases
78	Effects of food intake on CNS activity, psychomotor performance and mood states in healthy volunteers	Sittig, W., G. Kleindienst and R. Irmisch	NO	1	databases
79	Dietary patterns and their association with menopausal symptoms: a cross-sectional study	Soleymani, M., F. Siassi, M. Qorbani, S. Khosravi, Z. Aslany, M. Abshirini, G. Zolfaghari and G. Sotoudeh	NO	1	databases
80	Soft drinks, aggression and suicidal behaviour in US high school students	Solnick, S. J. and D. Hemenway	NO	1	databases
81	Changes in Body Mass Index and Their Associations with Psychological Distress, Worries, and Emotional Eating during the COVID-19 Pandemic: A Norwegian Cohort Study	Arjmand, E. J., J. C. Skogen, J. H. Vold, S. E. Alpers, E. K. Arnesen, S. M?land and L. T. Fadnes	NO	1	databases
82	Energy Drink Consumption and Increased Risk for Alcohol Dependence	Arria, A. M., K. M. Caldeira, S. J. Kasperski, K. B. Vincent, R. R. Griffiths and K. E. O'Grady	NO	1	databases
83	Assessment of dietary factors, dietary practices and exercise on mental distress in young adults versus matured adults: A cross-sectional study	Begdache, L., M. Chaar, N. Sabounchi and H. Kianmehr	NO	1	databases
84	Emotional Eating in Relation to Worries and Psychological Distress Amid the COVID-19 Pandemic: A Population-Based Survey on Adults in Norway	Bemanian, M., S. Maeland, R. Blomhoff, A. K. Rabben, E. K. Arnesen, J. C. Skogen and L. T. Fadnes	NO	1	databases
85	Adolescents' multiple and individual risk behaviors: Examining the link with it excessive sugar consumption across 26 industrialized countries	Bruckauf, Z. and S. D. Walsh	NO	1	databases
86	Combined association of depressive symptoms and sugar-sweetened beverages consumption with low cognitive performance	Chen, C., Z. Lu, J. Zhao, X. Wang, J. Zhang, D. Zhang and S. Li	NO	1	databases
87	Energy drink consumption in Italian adolescents: preliminary data of social, psychological and behavioral features	Cofini, V., M. R. Cecilia, D. Di Giacomo, N. Binkin and F. Di Orio	NO	1	databases
88	Psychological distress and its association with intake of sugar-sweetened beverages, discretionary foods, and alcohol in women during the COVID-19 pandemic in Australia	Grieger, J. A., N. Habibi, S. L. O'Reilly, C. L. Harrison, L. J. Moran, H. Vo, S. Sabir, J. Enticott, H. Teede and S. Lim	NO	1	databases
89	Patterns of physical activity, sedentary behavior, and diet in U.S. adolescents	Iannotti, R. J. and J. Wang	NO	1	databases
90	Inulin-type fructans and 2’fucosyllactose alter both microbial composition and appear to alleviate stress-induced mood state in a working population compared to placebo (maltodextrin): the EFFICAD Trial, a randomized, controlled trial	Jackson, P. P., A. Wijeyesekera, C. M. Williams, S. Theis, J. van Harsselaar and R. A. Rastall	NO	1	databases
91	Psychosocial correlates in patterns of adolescent emotional eating and dietary consumption	Joseph, P. L., C. Gon?alves and S. A. Fleary	NO	1	databases
92	The association between dairy intake, simple sugars and Body Mass Index with expression and extent of anger in female students	Kalantari, N., S. Doaei, M. Gordali, G. Rahimzadeh and M. Gholamalizadeh	NO	1	databases
93	Sweet preference predicts mood altering effect of and impaired control over eating sweet foods	Kampov-Polevoy, A. B., A. Alterman, E. Khalitov and J. C. Garbutt	NO	1	databases
94	Depressive state, aging, and prevalence of snacking: a preliminary study	Kawada, T. and S. Suzuki	NO	1	databases
95	Negative affect, childhood adversity, and Adolescent's Eating Following Stress	Kazmierski, K. F. M., J. L. Borelli and U. Rao	NO	1	databases
96	Switching from Sugar- to Artificially-Sweetened Beverages: A 12-Week Trial	Kendig, M. D., J. Y. L. Chow, S. I. Martire, K. B. Rooney and R. A. Boakes	NO	1	databases
97	Physical activity, sugar-sweetened beverages, whole grain bread and insomnia among adolescents and psychological distress in adulthood: prospective data from the population-based HUNT study	Kleppang, A. L., K. de Ridder, S. H. Haugland and T. H. Stea	NO	1	databases
98	Association of dietary patterns with depressive symptoms in Chinese postmenopausal women	Liao, K., Y. Gu, M. Liu, J. Fu, X. Wang, G. Yang, Q. Zhang, L. Liu, G. Meng, Z. Yao, H. Wu, Y. Xia, X. Bao, S. Zhang, S. Sun, X. Wang, M. Zhou, H. Jiao, Q. Jia, K. Song, Y. Wu and K. Niu	NO	1	databases
99	Relationships among perceived stress, emotional eating, and dietary intake in college students: Eating self-regulation as a mediator	Ling, J. and N. R. Zahry	NO	1	databases
100	Interaction between perceived maternal care, anxiety symptoms, and the neurobehavioral response to palatable foods in adolescents	Machado, T. D., R. Dalle Molle, R. S. Reis, D. M. Rodrigues, A. B. Mucellini, L. Minuzzi, A. R. Franco, A. Buchweitz, R. Toazza, B. C. Ergang, A. C. de Araujo Cunha, G. A. Salum, G. G. Manfro and P. P. Silveira	NO	1	databases
101	Internalizing symptoms modulate real-world affective response to sweet food and drinks in children	Mason, T. B., C. H. Naya, S. M. Schembre, K. E. Smith and G. F. Dunton	NO	1	databases
102	The sweet life: The effect of mindful chocolate consumption on mood	Meier, B. P., S. W. Noll and O. J. Molokwu	NO	1	databases
103	Evaluation of Junk Food Consumption and the Risk Related to Consumer Health among the Romanian Population	Mititelu, M., C. N. Oancea, S. M. Neac?u, A. M. Musuc, T. C. Gheonea, T. I. Stanciu, I. Rogoveanu, F. Hashemi, G. Stanciu, C. B. Ioni??-M?ndrican, I. Belu, N. M?ru, G. Olteanu, A. T. C?r?u, I. Stoicescu and C. E. Lupu	NO	1	databases
104	A pilot study of the relationship between diet and mental health in female university students enrolled in a training course for registered dietitians	Mochimasu, K. D., N. Miyatake and A. Hase	NO	1	databases
105	Reported Changes in Eating Habits Related to Less Healthy Foods and Beverages during the COVID-19 Pandemic among US Adults	Park, S., S. H. Lee, A. L. Yaroch and H. M. Blanck	NO	1	databases
106	The relationship between family diet consumption, family environment, parent anxiety and nutrition status children during the COVID-19 pandemic: a longitudinal study	Peng, L., R. Hu, Y. Feng, W. Shi, L. Zhao and L. Jiang	NO	1	databases
107	Loneliness is associated with poor mental health, social-environmental factors, and health risk behaviours among national samples of in-school adolescents in four Caribbean countries	Pengpid, S. and K. Peltzer	NO	1	databases
108	Oral perceptions of fat and taste stimuli are modulated by affect and mood induction	Platte, P., C. Herbert, P. Pauli and P. A. Breslin	NO	1	databases
109	Depressive symptoms and alterations in sucrose taste perception: cognitive bias or a true change in sensitivity?	Potts, A. J., P. J. Bennett, S. H. Kennedy and F. J. Vaccarino	NO	1	databases
110	Effect of COVID-19 pandemic on eating habits and lifestyle of college students in Tabriz, Iran: a cross-sectional study	Rafraf, M., R. Molani-Gol and M. Sahebjam	NO	1	databases
111	Nutritional and lifestyle risk behaviors and their association with mental health and violence among Pakistani adolescents: results from the National Survey of 4583 individuals	Rao, S., N. Shah, N. Jawed, S. Inam and K. Shafique	NO	1	databases
112	The depressogenic potential of added dietary sugars	Reis, D. J., S. S. Ilardi, M. S. Namekata, E. K. Wing and C. H. Fowler	NO	1	databases
113	Soft Drinks Consumption Is Associated with Behavior Problems in 5-Year-Olds	Suglia, S. F., S. Solnick and D. Hemenway	NO	1	databases
114	Intensity and pleasantness of sucrose taste in patients with winter depression	Swiecicki, L., A. Scinska, D. Bzinkowska, J. Torbinski, H. Sienkiewicz-Jarosz, J. Samochowiec and P. Bienkowski	NO	1	databases
115	Association of perceived stress with healthy and unhealthy food consumption among teenagers	Tariq, S., S. Tariq and S. Tariq	NO	1	databases
116	The relationship between a low grain intake dietary pattern and impulsive behaviors in middle-aged Japanese people	Toyomaki, A., M. Koga, E. Okada, Y. Nakai, A. Miyazaki, A. Tamakoshi, Y. Kiso and I. Kusumi	NO	1	databases
117	Chronic stress is associated with reward and emotion-related eating behaviors in college students	Tuluhong, M. and P. Han	NO	1	databases
118	Inflammatory dietary patterns and depressive symptoms in Italian older adults	Vermeulen, E., I. A. Brouwer, K. Stronks, S. Bandinelli, L. Ferrucci, M. Visser and M. Nicolaou	NO	1	databases
119	Increased emotional eating behaviors in children with autism: Sex differences and links with dietary variety	Wallace, G. L., E. Richard, A. Wolff, M. Nadeau and N. Zucker	NO	1	databases
120	Stress reactivity and its effects on subsequent food intake in depressed and healthy women with and without adverse childhood experiences	Wingenfeld, K., L. K. Kuehl, A. Boeker, K. Schultebraucks, K. Ritter, J. Hellmann-Regen, C. Otte and C. Spitzer	NO	1	databases
121	Reciprocal relationship between unhealthy eating behaviours and depressive symptoms from childhood to adolescence: 10-year follow-up of the Child and Adolescent Behaviors in Long-Term Evolution study	Wu, W. C., D. L. Luh, C. I. Lin, Y. C. Chiang, C. C. Hung, S. Wang, C. C. Wu, B. S. Hurng, Y. H. Chang, L. L. Yen and H. Y. Chang	NO	1	databases
122	Shared comsumption and anxiety for consumption of chocolates and sweets and other dietary habits among a population of college students	Bulbena Vilarrasa, A., A. Gonzalez-Pinto Arrillaga, R. Martin-Santos Laffon, J. Dasquens Sole and L. Ylla Segura	NO	1	databases
123	Eating behaviors and alexithymic features of obese and overweight adolescents	Koyuncu, Z., M. T. Kadak, M. C. Tarak??o?lu, R. H. Bing?l ?a?layan, B. Do?angün and O. Ercan	NO	1	databases
124	Emotion regulation, emotional eating and the energy-rich dietary pattern. A population-based study in Chinese adolescents	Lu, Q., F. Tao, F. Hou, Z. Zhang and L.-L. Ren	NO	1	databases
125	Added sugars and sugar-sweetened beverage consumption, dietary carbohydrate index and depression risk in the Seguimiento Universidad de Navarra (SUN) Project	Sanchez-Villegas, A., I. Zazpe, S. Santiago, A. Perez-Cornago, M. A. Martinez-Gonzalez and F. Lahortiga-Ramos	NO	1	databases
126	A comparative study of dietary habits and nutritional intakes among Korean adults according to current depression status	Seo, Y. and Y. Je	NO	1	databases
127	Independent and combined associations of sugar-sweetened beverage consumption, TV viewing, and physical activity with severe depressive symptoms among 59,402 adults	Werneck, A. O., F. B. Schuch, B. Stubbs, A. L. Oyeyemi, C. L. Szwarcwald, D. Vancampfort and D. R. Silva	NO	1	databases
128	Behavioral Patterns of Depression Patients and Control Population	Carreira-Míguez, M., E. Navarro-Jiménez and V. J. Clemente-Suárez	NO	1	databases
129	The association between dietary patterns and depression in adolescents: A cross-sectional study	Hemmati, A., S. M. Ghoreishy, K. Karami, H. Imani, G. M. Farsani, S. E. Mousavi, F. Asoudeh, S. E. Shariati-Bafghi and M. Karamati	NO	2	databases
130	Association of Western and traditional diets with depression and anxiety in women	Jacka, F. N., J. A. Pasco, A. Mykletun, L. J. Williams, A. M. Hodge, S. L. O'Reilly, G. C. Nicholson, M. A. Kotowicz and M. Berk	NO	2	databases
131	Emotional eating, depressive symptoms and self-reported food consumption. A population-based study	Konttinen, H., S. M?nnist?, S. Sarlio-L?hteenkorva, K. Silventoinen and A. Haukkala	NO	2	databases
132	Dietary Patterns and Their Association with Anxiety Symptoms among Older Adults: The ATTICA Study	Masana, M. F., S. Tyrovolas, N. Kolia, C. Chrysohoou, J. Skoumas, J. M. Haro, D. Tousoulis, C. Papageorgiou, C. Pitsavos and D. B. Panagiotakos	NO	2	databases
133	Association between Dietary Patterns and Major Depression in Adult Females: A Case-Control Study	Nouri Saeidlou, S., A. Kiani and P. Ayremlou	NO	2	databases
134	Factors related to diet quality: A cross-sectional study of 1055 university students	Ramón-Arbués, E., J. M. Granada-López, B. Martínez-Abadía, E. Echániz-Serrano, I. Antón-Solanas and B. A. Jerue	NO	2	databases
135	Food-based diet quality score in relation to depressive symptoms in young and middle-aged Japanese women	Sakai, H., K. Murakami, S. Kobayashi, H. Suga and S. Sasaki	NO	2	databases
136	High-Sugar, High-Saturated-Fat Dietary Patterns Are Not Associated with Depressive Symptoms in Middle-Aged Adults in a Prospective Study	Vermeulen, E., A. Knüppel, M. J. Shipley, I. A. Brouwer, M. Visser, T. Akbaraly, E. J. Brunner and M. Nicolaou	NO	2	databases
137	A combined high-sugar and high-saturated-fat dietary pattern is associated with more depressive symptoms in a multi-ethnic population: the HELIUS (Healthy Life in an Urban Setting) study	Vermeulen, E., K. Stronks, M. B. Snijder, A. H. Schene, A. Lok, J. H. de Vries, M. Visser, I. A. Brouwer and M. Nicolaou	NO	2	databases
138	Relationship between dietary pattern and depressive symptoms: an international multicohort study	Wu, H., Y. Gu, G. Meng, Q. Zhang, L. Liu, H. Wu, S. Zhang, T. Zhang, X. Wang, J. Zhang, S. Sun, X. Wang, M. Zhou, Q. Jia, K. Song, H. Chang, T. Huang and K. Niu	NO	2	databases
139	Dietary patterns are associated with depressive symptoms among Chinese adults: a case-control study with propensity score matching	Xia, Y., N. Wang, B. Yu, Q. Zhang, L. Liu, G. Meng, H. Wu, H. Du, H. Shi, X. Guo, X. Liu, C. Li, P. Han, R. Dong, X. Wang, X. Bao, Q. Su, Y. Gu, L. Fang, F. Yu, H. Yang, L. Kang, Y. Ma, S. Sun, X. Wang, M. Zhou, Q. Jia, Q. Guo, Y. Wu, K. Song and K. Niu	NO	2	databases
140	Analysis of the Effects of Nutrient Intake and Dietary Habits on Depression in Korean Adults	Yun, H., D. W. Kim, E. J. Lee, J. Jung and S. Yoo	NO	2	databases
141	Dietary pattern and depressive symptoms in middle age	Akbaraly, T. N., E. J. Brunner, J. E. Ferrie, M. G. Marmot, M. Kivimaki and A. Singh-Manoux	NO	2	databases
142	Empirically derived dietary patterns in relation to psychological disorders	Hosseinzadeh, M., M. Vafa, A. Esmaillzadeh, A. Feizi, R. Majdzadeh, H. Afshar, A. H. Keshteli and P. Adibi	NO	2	databases
143	Dietary Patterns are Differentially Associated with Atypical and Melancholic Subtypes of Depression	Lasserre, A. M., M. F. Strippoli, P. Marques-Vidal, L. J. Williams, N. J. F, C. L. Vandeleur, P. Vollenweider and M. Preisig	NO	2	databases
144	Association between dietary patterns and depressive symptoms over time: a 10-year follow-up study of the GAZEL cohort	Le Port, A., A. Gueguen, E. Kesse-Guyot, M. Melchior, C. Lemogne, H. Nabi, M. Goldberg, M. Zins and S. Czernichow	NO	2	databases
145	Associated factors for self-reported binge eating among male and female adolescents	Ledoux, S., M. Choquet and R. Manfredi	NO	2	databases
146	[Study on the relationship between lifestyle and depression symptoms: a TCLSIH study]	Liu, L., Q. Zhang, Y. Gao, F. F. Guo, S. N. Li, R. Zhang and K. J. Niu	NO	2	databases
147	Associations between dietary patterns and psychological factors: A cross-sectional study among Chinese postmenopausal women	Liu, Z. M., S. C. Ho, Y. J. Xie, Y. J. Chen, Y. M. Chen, B. Chen, S. Yeung-Shan Wong, D. Chan, C. Ka Man Wong, Q. He, L. Ah Tse and J. Woo	NO	2	databases
148	Eating behaviors, mental health, and food intake are associated with obesity in older congregate meal participants	Porter Starr, K., J. G. Fischer and M. A. Johnson	NO	2	databases
149	Poor dietary quality and patterns are associated with higher perceived stress among women of reproductive age in the UK	Khaled, K., V. Hundley and F. Tsofliou	NO	2	databases
150	Eating Habits and Food Additive Intakes Are Associated with Emotional States Based on EEG and HRV in Healthy Korean Children and Adolescents	Kim, J. Y., H. L. Kang, D. K. Kim, S. W. Kang and Y. K. Park	NO	2	databases
151	Are Dietary Patterns Associated with Depression in U.S. Adults?	Kim, W. K., D. Shin and W. O. Song	NO	2	databases
152	Associations between healthy Japanese dietary patterns and depression in Japanese women	Konishi, K.	NO	2	databases
153	The influence of diet quality on depression among adults and elderly: A population-based study	Meller, F. d. O., L. M. Manosso and A. A. Schafer	NO	2	databases
154	Association between dietary patterns and adult depression symptoms based on principal component analysis, reduced-rank regression and partial least-squares	Shakya, P. R., Y. A. Melaku, A. Page and T. K. Gill	NO	2	databases
155	The association between major dietary patterns and severe mental disorders symptoms among a large sample of adults living in central Iran: Baseline data of YaHS-TAMYZ cohort study	Shams-Rad, S., R. Bidaki, A. Nadjarzadeh, A. Salehi-Abargouei, B. de Courten and M. Mirzaei	NO	2	databases
156	Adherence to the DASH diet in relation to psychological profile of Iranian adults	Valipour, G., A. Esmaillzadeh, L. Azadbakht, H. Afshar, A. Hassanzadeh and P. Adibi	NO	2	databases
157	Dietary changes in an acceptance-based weight loss pilot intervention study	Dauber, A., R. Redondo, K. J. Meschino and A. Braden	NO	2	databases
158	Unlimited sucrose consumption during adolescence generates a depressive-like phenotype in adulthood	Gueye, A. B., L. F. Vendruscolo, C. de Avila, C. Le Moine, M. Darnaudery and M. Cador	NO	3	databases
159	<i>Tualang</i> honey improves memory performance and decreases depressive-like behavior in rats exposed to loud noise stress	Azman, K. F., R. Zakaria, C. AbdAziz, Z. Othman and B. Al-Rahbi	NO	3	databases
160	Neuropharmacological effects of honey in lipopolysaccharide-induced neuroinflammation, cognitive impairment, anxiety and motor impairment	Adeniyi, I. A., K. T. Babalola, V. A. Adekoya, O. Oyebanjo, A. M. Ajayi and S. A. Onasanwo	NO	3	databases
161	NEUROPHARMACOLOGICAL EFFECTS OF NIGERIAN HONEY IN MICE	Akanmu, M. A., T. A. Olowookere, S. A. Atunwa, B. O. Ibrahim, O. F. Lamidi, P. A. Adams, B. O. Ajimuda and L. E. Adeyemo	NO	3	databases
162	High-fructose corn syrup consumption in adolescent rats causes bipolar-like behavioural phenotype with hyperexcitability in hippocampal CA3-CA1 synapses	Alten, B., M. Yesiltepe, E. Bayraktar, S. T. Tas, A. Y. Gocmen, C. Kursungoz, A. Martinez and Y. Sara	NO	3	databases
163	Long-term consumption of natural sweeteners differentially modulates stress, anxiety, and depression behaviors in C57BL/6 female mice	Balcon-Pacheco, C. D., C. Ozuna, O. A. Jaramillo-Morales, J. Ramirez-Emiliano and E. Franco-Robles	NO	3	databases
164	Maternal high fructose diet and neonatal immune challenge alter offspring anxiety-like behavior and inflammation across the lifespan	Bukhari, S. H. F., O. E. Clark and L. L. Williamson	NO	3	databases
165	Post-Stress Fructose and Glucose Ingestion Exhibit Dissociable Behavioral and Physiological Effects	Conoscenti, M. A., N. M. Williams, L. P. Turcotte, T. R. Minor and M. S. Fanselow	NO	3	databases
166	[Western diet, obesity and bariatric surgery modulate anxiety, eating habits and the brain responses to sweet taste]	Gautier, Y., D. Bergeat, Y. Serrand, N. Réthoré, M. Mahérault, C. H. Malbert, P. Meurice, N. Coquery, R. Moirand and D. Val-Laillet	NO	3	databases
167	Sucrose and saccharin differentially modulate depression and anxiety-like behavior in diabetic mice: exposures and withdrawal effects	Kumar, M. and M. Chail	NO	3	databases
168	Depression increases "craving" for sweet rewards in animal and human models of depression and craving	Willner, P., D. Benton, E. Brown, S. Cheeta, G. Davies, J. Morgan and M. Morgan	NO	3	databases
169	Diet-induced obesity progressively alters cognition, anxiety-like behavior and lipopolysaccharide-induced depressive-like behavior: Focus on brain indoleamine 2,3-dioxygenase activation	Andre, C., A.-L. Dinel, G. Ferreira, S. Laye and N. Castanon	NO	3	databases
170	Diets rich in saturated fat and fructose induce anxiety and depression-like behaviours in the rat: is there a role for lipid peroxidation?	Gancheva, S., B. Galunska and M. Zhelyazkova-Savova	NO	3	databases
171	High-fructose diet during adolescent development increases neuroinflammation and depressive-like behavior without exacerbating outcomes after stroke	Harrell, C. S., C. Zainaldin, D. McFarlane, M. M. Hyer, D. Stein, I. Sayeed and G. N. Neigh	NO	3	databases
172	Emotional influences on food choice: Sensory, physiological and psychological pathways	Leigh Gibson, E.	NO	3	databases
173	Sugar-sweetened beverage consumption retarded weight gain but not induced depression and anxiety-like behaviors in mice	Li, L., J. Xia, Z. Huang, W. Liu, Z. Cui, Y. Zhang, S. Zhang, Y. Zou, W. Liu and Z. Qi	NO	3	databases
174	Impact of Free-Choice Diets High in Fat and Different Sugars on Metabolic Outcome and Anxiety-Like Behavior in Rats	Peris-Sampedro, F., M. Mounib, E. Schele, C. E. Edvardsson, I. Stoltenborg, R. A. H. Adan and S. L. Dickson	NO	3	databases
175	Malicia honey (Mimosa quadrivalvis L.) produced by the jandaira bee (Melipona subnitida D.) improves anxious-like behaviour and has anti-adiposity effect in cafeteria diet-induced obese rats br	Rolim Bezerra, M. L., M. Gouveia-Nhanca, M. d. S. Lima, G. C. de Oliveira, J. M. Dantas de Araujo, A. F. Alves, M. Magnani, M. G. da Silva Stiebbe Salvadori and J. d. S. Aquino	NO	3	databases
176	Exposure to Vicarious Social Defeat Stress and Western-Style Diets During Adolescence Leads to Physiological Dysregulation, Decreases in Reward Sensitivity, and Reduced Antidepressant Efficacy in Adulthood	Sial, O. K., T. Gnecco, A. M. Cardona-Acosta, E. Vieregg, E. A. Cardoso, L. F. Parise and C. A. Bolanos-Guzman	NO	3	databases
177	HPA axis dampening by limited sucrose intake: Reward frequency vs. caloric consumption	Ulrich-Lai, Y. M., M. M. Ostrander and J. P. Herman	NO	3	databases
178	A selanylimidazopyridine (3-SePh-IP) reverses the prodepressant- and anxiogenic-like effects of a high-fat/high-fructose diet in mice	Veloso, I. C., E. Delanogare, A. E. Machado, S. P. Braga, G. K. Rosa, A. F. De Bem, J. Rafique, S. Saba, R. N. da Trindade, F. Z. Galetto and E. L. Gasnhar Moreira	NO	3	databases
179	High-glucose/high-cholesterol diet in zebrafish evokes diabetic and affective pathogenesis: The role of peripheral and central inflammation, microglia and apoptosis	Wang, J., Y. Li, K. Lai, Q. Zhong, K. A. Demin, A. V. Kalueff and C. Song	NO	3	databases
180	Ecological correlations of dietary food intake and mental health disorders	Hoerr, J., J. Fogel and B. Van Voorhees	NO	4	databases
181	Mediating effect of physical sub-health in the association of sugar-sweetened beverages consumption with depressive symptoms in Chinese college students: A structural equation model	Honglv, X., Y. Zhaoyu, L. Dehui, Y. Chunjie, Z. Yun, Y. Jiaxing, S. Yingzhen, J. Yinghong and L. Qiuan	NO	4	databases
182	Reported food choices in older women in relation to body mass index and depressive symptoms	Jeffery, R. W., J. A. Linde, G. E. Simon, E. J. Ludman, P. Rohde, L. E. Ichikawa and E. A. Finch	NO	4	databases
183	Gender Differences in Healthy and Unhealthy Food Consumption and Its Relationship with Depression in Young Adulthood	Lee, J. and J. Allen	NO	4	databases
184	Depressive symptoms and observed eating in youth	Mooreville, M., L. B. Shomaker, S. A. Reina, L. M. Hannallah, L. Adelyn Cohen, A. B. Courville, M. Kozlosky, S. M. Brady, T. Condarco, S. Z. Yanovski, M. Tanofsky-Kraff and J. A. Yanovski	NO	4	databases
185	Soft Drink Consumption and Mental Health in Adolescents: A?Longitudinal Examination	Mrug, S., L. C. Jones, M. N. Elliott, S. R. Tortolero, M. F. Peskin and M. A. Schuster	NO	4	databases
186	Depression and eating styles are independently associated with dietary intake	Paans, N. P. G., D. Gibson-Smith, M. Bot, T. van Strien, I. A. Brouwer, M. Visser and B. Penninx	NO	4	databases
187	Sweetened beverage consumption is a risk factor for depressive symptoms among adolescents living in Boston, Massachusetts, USA	Pabayo, R., J. Dias, D. Hemenway and B. E. Molnar	NO	4	databases
188	Association between free sugars intake and early psychopathological problems	Voltas, N., C. Jardí, C. Hernández-Martínez, V. Arija and J. Canals	NO	4	databases
189	Depressive symptoms are associated with dietary intake but not physical activity among overweight and obese women from disadvantaged neighborhoods	Whitaker, K. M., P. A. Sharpe, S. Wilcox and B. E. Hutto	NO	4	databases
190	Association of 100% Fruit Juice Consumption with Cognitive Measures, Anxiety, and Depression in US Adults	Agarwal, S., V. L. I. I. I. I. I. I. Fulgoni and P. F. Jacques	NO	4	databases
191	The association between adherence to a dietary approaches to stop hypertension (DASH) diet and neuro-psychological function in young women	Saharkhiz, M., Z. Khorasanchi, S. Karbasi, A. M. Jafari-Nozad, M. Naseri, M. Mohammadifard, M. Siami Ali Abad, M. Ayadilord, G. A. Ferns and A. Bahrami	NO	4	databases
192	Depression and health behaviors in Brazilian adults - PNS 2013	Barros, M. B. A., M. G. Lima, R. C. S. Azevedo, L. B. P. Medina, C. S. Lopes, P. R. Menezes and D. C. Malta	NO	4	databases
193	Diet Quality and Sociodemographic, Lifestyle, and Health-Related Determinants among People with Depression in Spain: New Evidence from a Cross-Sectional Population-Based Study (2011-2017)	Cebrino, J. and S. Portero de la Cruz	NO	4	databases
194	Nutrient Intake Differences Among Ethnic Groups and Risks of Depression	Eissenstat, S. J., N. Gao, D. Radler and T. L. Oh	NO	4	databases
195	Association of sugar intake from different sources with incident depression in the prospective cohort of UK Biobank participants	Kaiser, A., S. M. Schaefer, I. Behrendt, G. Eichner and M. Fasshauer	NO	4	databases
196	A Comparison of Sugar Intake between Individuals with High and Low Trait Anxiety: Results from the NutriNet-Santé Study	Kose, J., A. Cheung, L. K. Fezeu, S. Péneau, C. Debras, M. Touvier, S. Hercberg, P. Galan and V. A. Andreeva	NO	4	databases
197	NuMoOS - COVID-19 Nutrition and Mood Online Survey: Perception about dietary aspects, stress, anxiety, and depression in the social isolation of Coronavirus Disease 2019	Negr?o, L. D., L. C. Natacci, M. C. Z. Alfino, V. F. Marchiori, D. H. Oliveti, A. A. F. Carioca and E. Torres	NO	4	databases
198	A cross-national relationship between sugar consumption and major depression?	Westover, A. N. and L. B. Marangell	NO	4	databases
199	Effect of Talbinah food consumption on depressive symptoms among elderly individuals in long term care facilities, randomized clinical trial	Badrasawi, M. M., S. Shahar, Z. Abd Manaf and H. Haron	NO	4	databases
200	The associations of dietary patterns with depressive and anxiety symptoms: a prospective study	Chen, H., Z. Cao, Y. Hou, H. Yang, X. Wang and C. Xu	NO	4	databases
201	Depressive symptoms improve over 2 years of type 2 diabetes treatment via a digital continuous remote care intervention focused on carbohydrate restriction	Adams, R. N., S. J. Athinarayanan, A. L. McKenzie, S. J. Hallberg, J. P. McCarter, S. D. Phinney and J. S. Gonzalez	NO	5	databases
202	Diabetes-related symptom distress in association with glucose metabolism and comorbidity	Adriaanse, M. C., F. Pouwer, J. M. Dekker, G. Nijpels, C. D. Stehouwer, R. J. Heine and F. J. Snoek	NO	5	databases
203	Association between depressive symptoms and dietary intake in patients with type 1 diabetes	Ahola, A. J., C. Forsblom and P. H. Groop	NO	5	databases
204	An association of health behaviors with depression and metabolic risks: Data from 2007 to 2014 U.S. National Health and Nutrition Examination Survey	Liu, Y., I. D. Ozodiegwu, Y. Yu, R. Hess and R. Bie	NO	5	databases
205	Dietary patterns and depressive symptoms during pregnancy in Japan: Baseline data from the Kyushu Okinawa Maternal and Child Health Study	Miyake, Y., K. Tanaka, H. Okubo, S. Sasaki, S. Furukawa and M. Arakawa	NO	5	databases
206	Longitudinal analysis for the risk of depression according to the consumption of sugar-sweetened carbonated beverage in non-diabetic and diabetic population	Park, S. K., Y. Chung, Y. Chang, C. M. Oh, J. H. Ryoo and J. Y. Jung	NO	5	databases
207	Association between dietary patterns and mental disorders in pregnant women in Southern Brazil	Paskulin, J. T. A., M. Drehmer, M. T. Olinto, J. F. Hoffmann, A. P. Pinheiro, M. I. Schmidt and M. A. Nunes	NO	5	databases
208	Lifestyle behaviors, metabolic disturbances, and weight gain in psychiatric inpatients treated with weight gain-associated medication	Simon, M. S., B. Barton, A. Zagler, K. Engl, L. Rihs, C. Glocker and R. Musil	NO	5	databases
209	Geriatric sweet tooth. A problem with tricyclics	Stein, E. M., S. Stein and M. W. Linn	NO	5	databases
210	Association of Maternal Depressive Symptoms and Offspring Physical Health in Low-Income Families	Thompson, S. M., L. Jiang, C. Hammen and S. E. Whaley	NO	5	databases
211	Relation of health-related quality of life to metabolic syndrome, obesity, depression, and comorbid illness (vol 36, pg 325, 2012)	Vetter, M. L., T. A. Wadden, J. Lavenberg, R. H. Moore, S. Volger, J. L. Perez, D. B. Sarwer and A. G. Tsai	NO	5	databases
212	The high-sweet-fat food craving among women with premenstrual dysphoric disorder: Emotional response, implicit attitude and rewards sensitivity	Yen, J. Y., S. J. Chang, C. H. Ko, C. F. Yen, C. S. Chen, Y. C. Yeh and C. C. Chen	NO	5	databases
213	The association between dietary patterns, diabetes and depression	Dipnall, J. F., J. A. Pasco, D. Meyer, M. Berk, L. J. Williams, S. Dodd and F. N. Jacka	NO	5	databases
214	Biological Effects of Add-On Eicosapentaenoic Acid Supplementation in Diabetes Mellitus and Co-Morbid Depression: A Randomized Controlled Trial	Mocking, R. J. T., J. Assies, M. Bot, E. H. J. M. Jansen, A. H. Schene and F. Pouwer	NO	5	databases
215	Associations between depression and unhealthy behaviours related to metabolic syndrome: a cross sectional study	Ohmori, Y., H. Ito, A. Morita, K. Deura, M. Miyachi and G. Saku Cohort Study	NO	5	databases
216	Relationship between irritable bowel syndrome, psychological comorbidities and the consumption of high-fructose corn syrup in a low-income community in a food desert area	Paripati, N., C. Dugan, L. Nesi, A. Mone, S. Patel, J. Gaughan, J. DeSipio and S. Phadtare	NO	5	databases
217	Sweet foods dietary pattern enhances negative associations of perceived indoor air quality during pregnancy with postpartum depression	Hu, J., Y. Liu, Y. Ma, M. Gao, N. Wan, L. Li, B. Liu and D. Wen	NO	5	databases
218	Sweet bulimia, salty bulimia. Emotional profiles and weight status	Vindreau, C. and D. Ginestet	NO	5	databases
219	Behavioral risk factors for noncommunicable diseases associated with depression and suicide risk in adolescence	Barbosa, J. M. A., C. C. C. Ribeiro, R. F. L. Batista, M. A. Brondani, V. M. F. Sim?es, H. Bettiol, M. A. Barbieri, S. Coelho and A. Silva	NO	6	databases
220	Reflections on the association between depression and sweet food consumption in Mexican university students	Flores Limachi, P. J. and F. Quispe Condor	NO	6	databases
221	Conducta alimentaria y su relación con el estrés, la ansiedad, la depresión y el insomnio en estudiantes universitarios	Ramón Arbués, E., B. Martínez Abadía, J. M. Granada López, E. Echániz Serrano, B. Pellicer García, R. Juárez Vela, S. Guerrero Portillo and M. Sáez Guinoa	NO	6	databases
222	[Dietary Patterns and Related Factors among Female University Students]	Takagi, A., M. Toda and A. Ikegawa	NO	6	databases
223	[Eating behavior and relationships with stress, anxiety, depression and insomnia in university students.]	Ramón-Arbués, E., B. Martínez Abadía, J. M. Granada López, E. Echániz Serrano, B. Pellicer García, R. Juárez Vela, S. Guerrero Portillo and M. Saéz Guinoa	NO	6	databases
224	Factors influencing the consumption of convenience foods among Korean adolescents: analysis of data from the 15th (2019) Korea Youth Risk Behavior Web-based Survey	Park, S. K. and J. H. Lee	NO	6	databases
225	Soft Drinks and Symptoms of Depression and Anxiety in Overweight Subjects: A Longitudinal Analysis of an European Cohort	Castro, A., M. Gili, M. Visser, B. Penninx, I. A. Brouwer, J. J. Monta?o, M. Pérez-Ara, M. García-Toro, E. Watkins, M. Owens, U. Hegerl, E. Kohls, M. Bot and M. Roca	NO	7	databases
226	Appetite and food preference in depression: effects of imipramine treatment	Fernstrom, M. H., R. L. Krowinski and D. J. Kupfer	NO	7	databases
227	Evaluating the Association Between Artificial Sweetener Intake and Indicators of Stress and Anxiety	Miller, B. and P. Branscum	NO	7	databases
228	Energy Drink Consumption, Depression, and Salutogenic Sense of Coherence Among Adolescents and Young Adults	Toth, A., R. Soos, E. Szovak, N. M. Najbauer, D. Tenyi, G. Csabi and M. Wilhelm	NO	7	databases
229	The Dose-Response Associations of Sugar-Sweetened Beverage Intake with the Risk of Stroke, Depression, Cancer, and Cause-Specific Mortality: A Systematic Review and Meta-Analysis of Prospective Studies	Wang, Y., R. Zhao, B. Wang, C. Zhao, B. Zhu and X. Tian	NO	8	databases
230	含糖饮料对儿童青少年健康的影响及消费控制策略研究现况 %J 安徽预防医学杂志	刘群群, 修丽, 陈国平, 范引光, 张昱堃 and 吴静	NO	8	databases
231	Higher Intakes of Soft Drinks Are Associated With Anxiety, Depression, and Bone Mineral Density Among University Students	Ikram, M., H. M. Shahbaz, W. Ahmed, Z. Khan, S. K. Tahir and K. Akram	NO	9	databases
232	Depression symptoms and sweet foods consumption in Mexican college men: the role of emotional eating	Lazarevich, I., M. E. Irigoyen Camacho, M. A. Zepeda-Zepeda, M. C. Velázquez-Alva and L. Sánchez Pérez	NO	9	databases
233	The association between depression, anxiety, stress and dietary behavior in female students	Razaz, J. M., Z. Mohebi, M. H. Faraji, A. Houshiarrad, H. Eini-Zinab and M. A. Haris	NO	9	databases
234	Mediterranean dietary pattern and prevalence and incidence of depressive symptoms in mid-aged women: results from a large community-based prospective study	Rienks, J., A. J. Dobson and G. D. Mishra	NO	9	databases
235	Anxiety, depression, perceived executive function and sugar sweetened beverages: a causal mediation analysis in Mexican young adults	Villalobos-Gallegos, L., S. Trejo-García, A. Toledo-Fernández and E. Ochoa-Ruiz	NO	9	databases
236	Dietary intervention guidelines for depression	Vives, J. G. and P. M. Santos	NO	9	databases
237	The link between unhealthy lifestyle behaviors and emotional and behavioral problems in children and adolescents: a latent class analysis	Zhang, Y., Q. Wang, Z. Zhu, Q. Zong, X. Wu and F. Tao	NO	9	databases
238	Greediness for sweet things in children as a symptom of antidepressive homeostatic compensation: 41 cases	Cocchi, R.	NO	9	databases
239	Assessment of the anxiety and depression role in the formation of dietary preferences among students (According to the survey)	Gaus, O. V., M. A. Livzan, D. V. Turchaninov and D. V. Popello	NO	9	databases
240	Prevalence and correlates of lifestyle behavior, anxiety and depression in Chinese college freshman: A cross-sectional survey	Gao, C., Y. Sun, F. Zhang, F. Zhou, C. Dong, Z. Ke, Q. Wang, Y. Yang and H. Sun	Yes		databases
241	Sweetened beverages, coffee, and tea and depression risk among older US adults	Guo, X., Y. Park, N. D. Freedman, R. Sinha, A. R. Hollenbeck, A. Blair and H. Chen	Yes		databases
242	Association between sugar-sweetened beverage consumption and depression and suicidal ideation among Korean adults: a cross-sectional study from the 2014 and 2016 Korean National Health and Nutrition Examination Survey (KNHANES)	Kim, J., C. Hong and G. Lee	Yes		databases
243	Association between Soft-Drink Intake and Obesity, Depression, and Subjective Health Status of Male and Female Adults	Kim, J. M. and E. Lee	Yes		databases
244	Sugar intake from sweet food and beverages, common mental disorder and depression: prospective findings from the Whitehall II study	Knüppel, A., M. J. Shipley, C. H. Llewellyn and E. J. Brunner	Yes		databases
245	Depression and food consumption in Mexican college students	Lazarevich, I., M. E. Irigoyen Camacho, M. C. Velázquez-Alva, N. L. Flores, O. Nájera Medina and M. A. Zepeda Zepeda	Yes		databases
246	Association between dietary diversity, sedentary time outside of work and depressive symptoms among knowledge workers: a multi-center cross-sectional study	Li, L., P. Yang, Y. Duan, J. Xie, M. Liu, Y. Zhou, X. Luo, C. Zhang, Y. Li, J. Wang, Z. Chen, X. Zhang and A. S. K. Cheng	Yes		databases
247	Total sugar intake is associated with higher prevalence of depressive symptoms in obese adults	Li, P., F. Yin, Y. Zhao, Y. Liu, R. Zhang, J. Wang, W. Lu, Q. Wang and J. Zhang	Yes		databases
248	The effect of childhood depression trajectories on sugar-sweetened beverage habit trajectories in adolescence: Exploring sleep problems as a mediator	Lin, C. J., L. Y. Chang, C. C. Wu and H. Y. Chang	Yes		databases
249	Soft drink consumption and depressive symptoms among the adolescents of United States: The mediating role of aggressive behaviors	Liu, B. P., C. X. Jia and S. X. Li	Yes		databases
250	Dietary diversity, physical activity and depressive symptoms among middle-aged women: A cross-sectional study of 48,637 women in China	Luo, Y., P. Yang, Z. Wan, Y. Kang, X. Dong, Y. Li, Y. Wang, J. Xie and Y. Duan	Yes		databases
251	Poor mental health is related to excess weight via lifestyle: A cross-sectional gender-and age-dependent mediation analysis	Michels, N.	Yes		databases
252	Associations between dietary behaviours and perceived physical and mental health status among Korean adolescents	Park, S., S. J. Rim and J. H. Lee	Yes		databases
253	Associations of Non-Alcoholic Beverages with Major Depressive Disorder History and Depressive Symptoms Clusters in a Sample of Overweight Adults	Pérez-Ara, M., M. Gili, M. Visser, B. Penninx, I. A. Brouwer, E. Watkins, M. Owens, M. García-Toro, U. Hegerl, E. Kohls, M. Bot and M. Roca	Yes		databases
254	Combination of sugar-sweetened beverage consumption, screen-based sedentary time, and sleep duration and their association with South Korean adolescents' mental health	Ra, J. S.	Yes		databases
255	Association of dietary behaviour and depression among adolescents in Malaysia: a cross-sectional study	Sahril, N., M. A. A. Adnan, M. K. N. Khalil, Y. M. Chan, K. K. Yoga Ratnam, W. K. Lai and N. A. Ahmad	Yes		databases
256	Soft drink consumption and mental health problems among adults in Australia	Shi, Z., A. W. Taylor, G. Wittert, R. Goldney and T. K. Gill	Yes		databases
257	Prospective association of confectionery intake with depressive symptoms among Japanese workers: the Furukawa Nutrition and Health Study	Shimmura, N., A. Nanri, I. Kashino, T. Kochi, M. Eguchi, I. Kabe and T. Mizoue	Yes		databases
258	Sugar-sweetened beverage consumption frequency in Korean adolescents: based on the 2015 Youth Risk Behavior Web-Based Survey	Sim, E., W. Sohn, E. S. Choi and H. Noh	Yes		databases
259	Food consumption and depression among Brazilian adults: results from the Brazilian National Health Survey, 2013	Sousa, K. T., E. S. Marques, R. B. Levy and C. M. Azeredo	Yes		databases
260	Relationship between diet and mental health in a young adult appalachian college population	Wattick, R. A., R. L. Hagedorn and M. D. Olfert	Yes		databases
261	Associations of diet quality and daily free sugar intake with depressive and anxiety symptoms among Chinese adolescents	Xie, X., Y. Li, Y. Zhang, X. Lin, M. Huang, H. Fu, Y. Ma, R. Chen, X. Wang and J. Tang	Yes		databases
262	Association Between Screen Time, Fast Foods, Sugar-Sweetened Beverages and Depressive Symptoms in Chinese Adolescents	Xu, H., J. Guo, Y. Wan, S. Zhang, R. Yang, H. Xu, P. Ding and F. Tao	Yes		databases
263	An Investigation on Korean Adolescents' Dietary Consumption: Focused on Sociodemographic Characteristics, Physical Health, and Mental Health	Yim, H.-R., H. J. Yun and J. H. Lee	Yes		databases
264	Soft drink consumption is associated with depressive symptoms among adults in China	Yu, B., H. He, Q. Zhang, H. Wu, H. Du, L. Liu, C. Wang, H. Shi, Y. Xia, X. Guo, X. Liu, C. Li, X. Bao, Q. Su, G. Meng, J. Chu, Y. Mei, S. Sun, X. Wang, M. Zhou, Q. Jia, H. Zhao, K. Song and K. Niu	Yes		databases
265	胡丹青 (2019). 成年人糖类摄入与抑郁症状的关系研究 硕士.		Yes		databases
266	云南省初一年级学生含糖饮料消费和失眠与抑郁症状的关联 %J 中国学校卫生	李江丽, 杨朝源, 张明, 付允, 杨婉娟, 杨继宗, 王继学, 胡梦蝶, 陆秋安 and 徐洪吕	Yes		databases
267	High Carbonated Soft Drink Intake is Associated with Health Risk Behavior and Poor Mental Health among School-Going Adolescents in Six Southeast Asian Countries	Pengpid, S. and K. Peltzer	Yes		databases
268	Association between junk food consumption and mental health in a national sample of Iranian children and adolescents: The CASPIAN-IV study	Zahedi, H., R. Kelishadi, R. Heshmat, M. E. Motlagh, S. H. Ranjbar, G. Ardalan, M. Payab, M. Chinian, H. Asayesh, B. Larijani and M. Qorbani	Yes		databases
269	Association between clustering of unhealthy behaviors and depressive symptom among adolescents in Taiwan: A nationwide cross-sectional survey	Bui, C., L. Y. Lin, C. J. Lin, Y. W. Chiu and H. Y. Chiou	Yes		databases
270	The associations between emotional eating and consumption of energy-dense snack foods are modified by sex and depressive symptomatology	Camilleri, G. M., C. Méjean, E. Kesse-Guyot, V. A. Andreeva, F. Bellisle, S. Hercberg and S. Péneau	Yes		databases
271	Association between sucrose and fiber intake and symptoms of depression in older people	Chrzastek, Z., A. Guligowska, M. Piglowska, B. Soltysik and T. Kostka	Yes		databases
272	Cross-Sectional Associations of Intakes of Starch and Sugars with Depressive Symptoms in Young and Middle-Aged Japanese Women: Three-Generation Study of Women on Diets and Health	Fujiwara, A., K. Murakami, H. Suga, S. Sasaki, D. Three-Generation Study Of Women On and G. Health Study	Yes		databases
273	Possible relation between consumption of different food groups and depression	Grases, G., M. A. Colom, P. Sanchis and F. Grases	Yes		databases
274	Depressive symptomatology, weight status and obesogenic risk among Australian adolescents: a prospective cohort study	Hoare, E., L. Millar, M. Fuller-Tyszkiewicz, H. Skouteris, M. Nichols, M. Malakellis, B. Swinburn and S. Allender	Yes		databases
275	Prospective association of soft drink consumption with depressive symptoms	Kashino, I., T. Kochi, F. Imamura, M. Eguchi, K. Kuwahara, A. Nanri, K. Kurotani, S. Akter, H. Hu, T. Miki, I. Kabe and T. Mizoue	Yes		databases
276	Associations of overall and specific carbohydrate intake with anxiety status evolution in the prospective NutriNet-Santé population-based cohort	Kose, J., P. Duquenne, M. Robert, C. Debras, P. Galan, S. Péneau, S. Hercberg, M. Touvier and V. A. Andreeva	Yes		databases
277	High prevalence of depressive symptoms in a national sample of adults in Indonesia: Childhood adversity, sociodemographic factors and health risk behaviour	Peltzer, K. and S. Pengpid	Yes		databases
278	Dietary habits and psychological disorders in a large sample of Iranian adults: A population-based study	Sangsefidi, Z. S., E. Lorzadeh, M. Hosseinzadeh and M. Mirzaei	Yes		databases
279	Association between dietary sugar intake and depression in US adults: a cross-sectional study using data from the National Health and Nutrition Examination Survey 2011–2018	Zhang, L., H. Sun, Z. Liu, J. Yang and Y. Liu	Yes		references
	Reports excluded (n=239): 1. No relevant outcome indicators described (n =128) 2. Dietary patterns not sugar intake (n=29) 3. Not a human study (n=22). 4. Lack of data (n=21) 5. Wrong study population (n=18) 6. Not English literature (n=6) 7. Wrong interventions (n=4) 8. Wrong type of research (n=2) 9. Reports not retrieved(n = 9)
