# Supplementary material for: Association of sugar consumption with risk of depression and anxiety: a systematic review and meta-analysis
Source: Front Nutr. 2024 Oct 16;11:1472612. doi: 10.3389/fnut.2024.1472612 (PMC11522855; doi:10.3389/fnut.2024.1472612)
Supplement: Supplementary file 6 [file Table_3.xlsx]

## Sheet: Sheet1
Supplementary Table 3 Basic information about the included literature
study content	First Author	Region	Year	Study design	Data source	Sample size	Sex ratio(male/female)	Age	Exposure factors	Exposure measures	Outcome assessment of depression	Outcome assessment of anxiety	Reference number
Depression and Anxiety	Chenchen Gao	China	2021	Cross-sectional study	NR	1017	226/791	19（18-19）	Desserts，SSB	FFQ	PHQ-9	GAD-7	29
Depression	Xuguang Guo	America	2014	cohort study	NIH-AARP	263923	NR	NR	sugar or honey,Soft drinks (cans/day),Fruit drinks (cans/day)	FFQ	NR	NR	30
Depression	Jiyeong Kim	Korea	2022	Cross-sectional study	KNHANES	5465	NR	NR	SSB	FFQ	PHQ-9	NR	31
Depression	Ji-Myung Kim	Korea	2021	Cross-sectional study	KNHANES	3086	1186/1190	NR	SSB	FFQ,24h dietary recall	PHQ-9	NR	32
Depression	Anika Knüppel	UK	2017	Cross-sectional study	the Whitehall II study	9895	NR	NR	sweet food/beverages	FFQ	GHQ,CES-D,CIS-R,ICD-10	NR	33
Depression	Irina Lazarevich	Mexico	2017	Cross-sectional study	NR	1104	445/659	19.6 (±2.4)	Sweetened drinks,Sugary food	FFQ	CES-D	NR	34
Depression	Lijun Li	China	2024	Cross-sectional study	NR	118723	70838/40885	NR	Sugary drinks	DDS	PHQ-9	NR	35
Depression	Ping Li	America	2022	Cross-sectional study	NHANES	16009	7723/8286		total sugar	24h dietary recall	PHQ-9	NR	36
Depression	Chun-Ji Lin	China(Taiwan)	2024	cohort study	NR	1560	792/768	6-12	SSB	Self-designed SSB frequency questionnaire	CES-DC,CDI	NR	37
Depression	Bao-Peng Liu	America	2022	Cross-sectional study	YRBS	73074	36108/28085	15-18	Soft drinks	Self-designed SSB frequency questionnaire	DSM-5	NR	38
Depression	Yating Luo	China	2023	Cross-sectional study	NR	48637	NR	42-52	SSB	DDS	PHQ-9	NR	39
Depression and Anxiety	Nathalie Michels	Belgium	2021	Cross-sectional study	The Belgian Health Interview Survey	4687	2252/2435	≥15	Soft drinks	Short FFQ	SCL-90-R	SCL-90-R	40
Depression	Subin PARK	Korea	2018	Cross-sectional study	the 2016 Korea Youth Risk Behaviour Web-based Survey	65528	33803/31725	14.99±1.74	Soft drinks	Self-designed questionnaires	NR	NR	41
Depression	M. Ángeles Pérez-Ara	Germany、UK，Spain,The Netherlands	2020	Cross-sectional study	the European MooDFOOD prevention trial	941	232/709	46.77±12.94	Soft drinks with sugar，Soft drinks with artificial sweetener	GA2LEN-FFQ	PHQ-9	NR	42
Depression	Jin Suk Ra	Korea	2023	Cross-sectional study	the 17th Korea Youth Risk Behavior Web-Based Survey	21046	10812/10234	15-18	SSB	Self-designed SSB frequency questionnaire	NR	NR	43
Depression	Norhafizah Sahril	Malaysia	2023	Cross-sectional study	the National School-Based Health Survey 2022	33523	15493/18030	13-17	Carbonated soft drinks consumption	The National School-Based Health Survey 2022	PHQ-9	NR	44
Depression	Zumin Shi	Australia	2010	Cross-sectional study	NR	4741	2311/2431	NR	Soft drinks	Self-designed SSB frequency questionnaire	K10:the Kessler Psychological Distress ten-item scale		45
Depression	Nao Shimmura	Japan	2021	cohort study	the Furukawa Nutrition and Health Study	911	819/92	19-68	confectionery	BDHQ:brief self-administered diet history questionnaire	CES-D	NR	46
Depression	Eunbi Sim	Korea	2019	Cross-sectional study	the 2015 Youth Risk Behavior Web-Based Survey	68043	35204/32869	middle school students、 high school students	SSB	Youth Risk Behavior Web-Based Survey	Youth Risk Behavior Web-Based Survey	NR	47
Depression	Kamilla Tavares de Sousa	Brasil	2020	Cross-sectional study	the Brazilian National Health Survey	46785	22410/24375	20-59	Regular sugar sweetened beverages consumption，Regular sweets consumption	FFQ	PHQ-9	NR	48
Depression and Anxiety	Rachel A. Wattick	America	2018	Cross-sectional study	NR	1956	Depression:329/756;Anxiety:626/662	19-21	Added Sugars	(DSQ):Dietary Screener Questionnaire	the Center for Disease Control and Prevention’s Healthy Days Measure	NR	49
Depression and Anxiety	Xinyi Xie	China	2024	Cross-sectional study	the Chinese Adolescent Health Growth Cohort (CAHGC) study	1749	985/764	14±0.57	free sugar	FFQ	CES-D	GAD-7	50
Depression	Honglv Xu	China	2020	Cross-sectional study	NR	14500	7347/7153	10-20	SSB	NR	CDI	NR	51
Depression	Hui-Rang Yim	Korea	2021	Cross-sectional study	the Korean Youth Risk Behavior Survey	187622	96669/90953	NR	Carbonated beverage	NR	NR	NR	52
Depression	Bin Yu	China	2015	Cross-sectional study	NR	3667	2206/1461	NR	Soft drinks with sugar	Self-designed food frequency questionnaire	SDS	NR	53
Depression	Danqing Hu	America	2019	Cross-sectional study	NHANES	20708	10137/10571	50.41±17.55	Total sugar intake	24h dietary recall	PHQ-9	NR	54
Depression	Jiangli Li	China	2022	Cross-sectional study	NR	8500	4184/4316	NR	SSB	Food frequency table	CDI	NR	55
Anxiety	Supa Pengpid	Bangladesh、Indonesia、Laos、Philippines、Thailand、Timor-Leste	2019	Cross-sectional study	Global School-based Student Health Survey (GSHS)	36173	16094/19779	≤13：10327，14：7919，15：7348，≥16：10438	CSD	Self-designed CSD frequency questionnaire	NR	NR	56
Depression and Anxiety	Hoda Zahedi	Iran	2014	Cross-sectional study	The CASPIAN-IV study	13486	6846/6640	12.47±3.36	Sweets，Sweetened beverages	Self-designed questionnaire	NR	NR	57
Depression	Chung Bui	China(Taiwan)	2023	Cross-sectional study	the Taiwan Adolescent to Adult Longitudinal Survey	18509	8964/9545	13-16	SSB	frequent sugar-sweetened beverage consumption (FSSBC)：“How many times did you drink sugar-sweetened beverages (i.e., bubble milk tea, fruit juice drinks, soft drinks, sports drinks, sugary tea drinks, Yakult) during the past seven days?”	CES-D	NR	58
Depression	Géraldine M. Camilleri	France	2014	Cross-sectional study	the NutriNet-Santé cohort	30240	7378/22862	male/female:52.8±14.1/46.2±13.9	Sugar/sugary products	non-consecutive 24-h dietary records	CES-D	NR	59
Depression	Zuzanna Chrzastek	UK	2020	Cross-sectional study	NR	813	221/592	75 (64–79)	Sucrose	24h recall questionnaire	GDS	NR	60
Depression of Female	Aya Fujiwara	Japan	2022	Cross-sectional study	Three-Generation Study of Women on Diets and Health	7789	Young/middle age：3063/3826	18/47.8	total sugar	DHQ	CES	NR	61
Depression	G. Grases	Spain	2019	case control	NR	132	NR	NR	Sweets ans pastries	Self-designed questionnaire	BDI	NR	62
Depression	Erin Hoare	Australia	2016	cohort study	the Australian Capital Territory (ACT) It's Your Move project	634	338/296	13.1 (0.6)	Sweet drinks	ABAKQ:The Adolescent Behaviours, Attitudes and Knowledge Questionnaire	SMFQ	NR	63
Depression	Ikuko Kashino	Japan	2022	cohort study	NR	1483	834/101	Soft drink consumption:<1 cups per week:47.3±9.0, 1-3 cups per week: 43.4±9.1, ≥4 cups per week:39.8±9.7	soft drink	BDHQ	CES	NR	64
Anxiety	Junko Kose	France	2022	cohort study	the prospective NutriNet-Santé population-based cohort	15602	4086/11516	53.8±13.1	Simple sugars (g/d)，Added sugars (g/d)，Sweet/sweetened beverages	24h dietary recall	NR	STAI	65
Depression	Karl Peltzer	Indonesia	2018	Cross-sectional study	Indonesia Family Life Survey (IFLS-5)	31442	15470/15972	37.3±14.9	soft drink	自定义问卷:Soft drink consumption was assessed with the question, “How many days in the past week did you have a soft drink	CES-D	NR	66
Depression and Anxiety	Zohreh Sadat Sangsefidi	Iran	2020	Cross-sectional study	Yazd Health Study	9965	4921/4989	20-69	Sugar cubes (one sugar cube contains almost 3 g sugar)，Sweetened drinks	FFQ	DASS 21	DASS 21	67
Depression	Lu Zhang	America	2024	Cross-sectional study	the National Health and Nutrition Examination Survey 2011–2018	18439	9073/9366	20-45:7662/45-60:4528/≥60:6249	dietary sugar	24h dietary recall	PHQ-9	NR	68
NR: not mention in the study SSB: Sugar-sweetened beverage CSD: Carbonated Soft Drinks FFQ: Food Frequency Questionnaire DDS: Dietary Diversity Scale BDHQ: Brief Self-administered Diet History Questionnaire DHQ: Diet History Questionnaire GA2LEN: Global Allergy and Asthma European Network PHQ-9: Patient Health Questionnaire-9 CES-D: Center for Epidemiologic Studies Depression GHQ: General Health …
